# Supplementary material for: Abnormal Chromatin Folding in the Molecular Pathogenesis of Epilepsy and Autism Spectrum Disorder: a Meta-synthesis with Systematic Searching
Source: Mol Neurobiol. 2022 Nov 11;60(2):768–79. doi: 10.1007/s12035-022-03106-9 (PMC9849311; doi:10.1007/s12035-022-03106-9)
Supplement: Supplementary file 1 — Supplementary file1 (XLSX 61 KB) [file 12035_2022_3106_MOESM1_ESM.xlsx]

## Sheet: csv-chromatinl-set (2)
Title	Authors	Journal/Book	Publication Year	PUBLICATION PASSED SYSTEMATIC SEARCHING CRITERIA
LRFN5 locus structure is associated with autism and influenced by the sex of the individual and locus conversions	Lybaek H, Robson M, de Leeuw N, Hehir-Kwa JY, Jeffries A, Haukanes BI, Berland S, de Bruijn D, Mundlos S, Spielmann M, Houge G.	Autism Res	2022	Y
3D promoter architecture re-organization during iPSC-derived neuronal cell differentiation implicates target genes for neurodevelopmental disorders	Su C., Argenziano M., Lu S., Pippin J.A., Pahl M.C., Leonard M.E., Cousminer D.L., Johnson M.E., Lasconi C., Wells A.D., Chesi A., Grant S.F.A.	Progress in Neurobiology	2021	Y
Autism risk gene POGZ promotes chromatin accessibility and expression of clustered synaptic genes	Markenscoff-Papadimitriou E, Binyameen F, Whalen S, Price J, Lim K, Ypsilanti AR, Catta-Preta R, Pai EL, Mu X, Xu D, Pollard KS, Nord AS, State MW, Rubenstein JL.	Cell Rep	2021	Y
Neurodevelopmental Disorders in Patients With Complex Phenotypes and Potential Complex Genetic Basis Involving Non-Coding Genes, and Double CNVs	Servetti, M; Pisciotta, L; Tassano, E; Cerminara, M; Nobili, L; Boeri, S; Rosti, G; Lerone, M; Divizia, MT; Ronchetto, P; Puliti, A	FRONTIERS IN GENETICS	2021	Y
Position effects of 22q13 rearrangements on candidate genes in Phelan-McDermid syndrome	Srikanth, S; Jain, L; Zepeda-Mendoza, C; Cascio, L; Jones, K; Pauly, R; DuPont, B; Rogers, C; Sarasua, S; Phelan, K; Morton, C; Boccuto, L	PLOS ONE	2021	Y
SnapHiC: a computational pipeline to identify chromatin loops from single-cell Hi-C data	Yu M., Abnousi A., Zhang Y., Li G., Lee L., Chen Z., Fang R., Lagler T.M., Yang Y., Wen J., Sun Q., Li Y., Ren B., Hu M.	Nature Methods	2021	Y
A Chromatin Accessibility Atlas of the Developing Human Telencephalon	Markenscoff-Papadimitriou E, Whalen S, Przytycki P, Thomas R, Binyameen F, Nowakowski TJ, Kriegstein AR, Sanders SJ, State MW, Pollard KS, Rubenstein JL.	Cell	2020	Y
A computational tool (H-MAGMA) for improved prediction of brain-disorder risk genes by incorporating brain chromatin interaction profiles	Sey, NYA; Hu, BX; Mah, W; Fauni, H; McAfee, JC; Rajarajan, P; Brennand, KJ; Akbarian, S; Won, H	NATURE NEUROSCIENCE	2020	Y
MeCP2 links heterochromatin condensates and neurodevelopmental disease	Li CH, Coffey EL, Dall'Agnese A, Hannett NM, Tang X, Henninger JE, Platt JM, Oksuz O, Zamudio AV, Afeyan LK, Schuijers J, Liu XS, Markoulaki S, Lungjangwa T, LeRoy G, Svoboda DS, Wogram E, Lee TI, Jaenisch R, Young RA.	Nature	2020	Y
Three-dimensional genome restructuring across timescales of activity-induced neuronal gene expression	Beagan JA, Pastuzyn ED, Fernandez LR, Guo MH, Feng K, Titus KR, Chandrashekar H, Shepherd JD, Phillips-Cremins JE.	Nat Neurosci	2020	Y
Chromatin features constrain structural variation across evolutionary timescales	Fudenberg G., Pollard K.S.	Proceedings of the National Academy of Sciences of the United States of America	2019	Y
Immediate and deferred epigenomic signatures of in vivo neuronal activation in mouse hippocampus	Fernandez-Albert J, Lipinski M, Lopez-Cascales MT, Rowley MJ, Martin-Gonzalez AM, Del Blanco B, Corces VG, Barco A.	Nat Neurosci	2019	Y
Mapping cis-regulatory chromatin contacts in neural cells links neuropsychiatric disorder risk variants to target genes	Song M., Yang X., Ren X., Maliskova L., Li B., Jones I.R., Wang C., Jacob F., Wu K., Traglia M., Tam T.W., Jamieson K., Lu S.-Y., Ming G.-L., Li Y., Yao J., Weiss L.A., Dixon J.R., Judge L.M., Conklin B.R., Song H., Gan L., Shen Y.	Nature Genetics	2019	Y
5-Hydroxymethylcytosine alterations in the human postmortem brains of autism spectrum disorder	Cheng Y, Li Z, Manupipatpong S, Lin L, Li X, Xu T, Jiang YH, Shu Q, Wu H, Jin P.	Hum Mol Genet	2018	Y
Local and global chromatin interactions are altered by large genomic deletions associated with human brain development	Zhang X, Zhang Y, Zhu X, Purmann C, Haney MS, Ward T, Khechaduri A, Yao J, Weissman SM, Urban AE.	Nat Commun	2018	Y
Long genes linked to autism spectrum disorders harbor broad enhancer-like chromatin domains	Zhao YT, Kwon DY, Johnson BS, Fasolino M, Lamonica JM, Kim YJ, Zhao BS, He C, Vahedi G, Kim TH, Zhou Z.	Genome Res	2018	Y
Regulatory variants of FOXG1 in the context of its topological domain organisation	Mehrjouy, MM; Fonseca, ACS; Ehmke, N; Paskulin, G; Novelli, A; Benedicenti, F; Mencarelli, MA; Renieri, A; Busa, T; Missirian, C; Hansen, C; Abe, KT; Speck-Martins, CE; Vianna-Morgante, AM; Bak, M; Tommerup, N	EUROPEAN JOURNAL OF HUMAN GENETICS	2018	Y
Chromosomal contacts connect loci associated with autism, BMI and head circumference phenotypes	Loviglio MN, Leleu M, Männik K, Passeggeri M, Giannuzzi G, van der Werf I, Waszak SM, Zazhytska M, Roberts-Caldeira I, Gheldof N, Migliavacca E, Alfaiz AA, Hippolyte L, Maillard AM; 2p15 Consortium; 16p11.2 Consortium, Van Dijck A, Kooy RF, Sanlaville D, Rosenfeld JA, Shaffer LG, Andrieux J, Marshall C, Scherer SW, Shen Y, Gusella JF, Thorsteinsdottir U, Thorleifsson G, Dermitzakis ET, Deplancke …	Mol Psychiatry	2017	Y
The genomic landscape of balanced cytogenetic abnormalities associated with human congenital anomalies	Redin, C; Brand, H; Collins, RL; Kammin, T; Mitchell, E; Hodge, JC; Hanscom, C; Pillalamarri, V; Seabra, CM; Abbott, MA; Abdul-Rahman, OA; Aberg, E; Adley, R; Alcaraz-Estrada, SL; Alkuraya, FS; An, Y; Anderson, MA; Antolik, C; Anyane-Yeboa, K; Atkin, JF; Bartell, T; Bernstein, JA; Beyer, E; Blumenthal, I; Bongers, EMHF; Brilstra, EH; Brown, CW; Bruggenwirth, HT; Callewaert, B; Chiang, C; Corning,…	NATURE GENETICS	2017	Y
Transcriptional consequences of 16p11.2 deletion and duplication in mouse cortex and multiplex autism families	Blumenthal I, Ragavendran A, Erdin S, Klei L, Sugathan A, Guide JR, Manavalan P, Zhou JQ, Wheeler VC, Levin JZ, Ernst C, Roeder K, Devlin B, Gusella JF, Talkowski ME.	Am J Hum Genet	2014	Y
Structural Variation-Associated Expression Changes Are Paralleled by Chromatin Architecture Modifications	Gheldof, N; Witwicki, RM; Migliavacca, E; Leleu, M; Didelot, G; Harewood, L; Rougemont, J; Reymond, A	PLOS ONE	2013	Y
Juxtaposition of heterochromatic and euchromatic regions by chromosomal translocation mediates a heterochromatic long-range position effect associated with a severe neurological phenotype	Finelli P, Sirchia SM, Masciadri M, Crippa M, Recalcati MP, Rusconi D, Giardino D, Monti L, Cogliati F, Faravelli F, Natacci F, Zoccante L, Bernardina BD, Russo S, Larizza L.	Mol Cytogenet	2012	Y
APC7 mediates ubiquitin signaling in constitutive heterochromatin in the developing mammalian brain	Ferguson CJ, Urso O, Bodrug T, Gassaway BM, Watson ER, Prabu JR, Lara-Gonzalez P, Martinez-Chacin RC, Wu DY, Brigatti KW, Puffenberger EG, Taylor CM, Haas-Givler B, Jinks RN, Strauss KA, Desai A, Gabel HW, Gygi SP, Schulman BA, Brown NG, Bonni A.	Mol Cell	2022
Chromatin domain alterations linked to 3D genome organization in a large cohort of schizophrenia and bipolar disorder brains	Girdhar K, Hoffman GE, Bendl J, Rahman S, Dong P, Liao W, Hauberg ME, Sloofman L, Brown L, Devillers O, Kassim BS, Wiseman JR, Park R, Zharovsky E, Jacobov R, Flatow E, Kozlenkov A, Gilgenast T, Johnson JS, Couto L, Peters MA, Phillips-Cremins JE, Hahn CG, Gur RE, Tamminga CA, Lewis DA, Haroutunian V; PsychENCODE Consortium, Dracheva S, Lipska BK, Marenco S, Kundakovic M, Fullard JF, Jiang Y, Rou…	Nat Neurosci	2022
CTCF in parvalbumin-expressing neurons regulates motor, anxiety and social behavior and neuronal identity	Davis L., Rayi P.R., Getselter D., Kaphzan H., Elliott E.	Molecular Brain	2022
De novo mutations identified by whole-genome sequencing implicate chromatin modifications in obsessive-compulsive disorder	Lin, GN; Song, WC; Wang, WD; Wang, P; Yu, H; Cai, WX; Jiang, X; Huang, W; Qian, W; Chen, YC; Chen, M; Yu, SY; Xu, TT; Jiao, YM; Liu, Q; Zhang, C; Yi, ZH; Fan, Q; Chen, J; Wang, Z	SCIENCE ADVANCES	2022
Effectiveness of risk minimization measures for valproate: a drug utilization study based on implementation of a risk minimization programme in Europe, analysis of data from the UK	Ehlken, B; Nishikawa, C; Kaplan, S; Dresco, I; Granados, D; Toussi, M	CURRENT MEDICAL RESEARCH AND OPINION	2022
Familial long-read sequencing increases yield of de novo mutations	Noyes M.D., Harvey W.T., Porubsky D., Sulovari A., Li R., Rose N.R., Audano P.A., Munson K.M., Lewis A.P., Hoekzema K., Mantere T., Graves-Lindsay T.A., Sanders A.D., Goodwin S., Kramer M., Mokrab Y., Zody M.C., Hoischen A., Korbel J.O., McCombie W.R., Eichler E.E.	American Journal of Human Genetics	2022
Initial Clinical Outcome With Bilateral, Dual-Target Deep Brain Stimulation Trial in Parkinson Disease Using Summit RC + S	Mitchell KT, Schmidt SL, Cooney JW, Grill WM, Peters J, Rahimpour S, Lee HJ, Jung SH, Mantri S, Scott B, Lad SP, Turner DA.	Neurosurgery	2022
Non-coding regulatory elements: Potential roles in disease and the case of epilepsy	Pagni, S; Mills, JD; Frankish, A; Mudge, JM; Sisodiya, SM	NEUROPATHOLOGY AND APPLIED NEUROBIOLOGY	2022
Social touch-like tactile stimulation activates a tachykinin 1-oxytocin pathway to promote social interactions	Yu, H; Miao, WY; Ji, E; Huang, SJ; Jin, S; Zhu, XT; Liu, MZ; Sun, YG; Xu, FQ; Yu, X	NEURON	2022
A breastfeeding woman with spontaneous coronary artery dissection and possible takotsubo syndrome: A case report	Takeuchi M., Okada T., Ikegami Y., Nakamoto Y., Idei N., Ohashi N.	Medicine	2021
A Unique Population Based Epilepsy Network in Ontario Enhances Epilepsy Care and the Availability of Epilepsy Surgery	Snead, C; Donner, E; Whiting, S; Fantaneanu, T; Lomax, LB; Bui, E; Andrade, D; Valiante, T; Vogt, A; Nylen, K; RamachandranNair, R; Shapiro, M; Rutka, J; Andrade, A; Hassan, A; Burneo, J	NEUROLOGY	2021
Acceptability of a Virtual Mind-Body Intervention for Parents of Children With Autism or Learning Disabilities	Luberto CM, Perez GK, Finkelstein-Fox L, Millstein RA, Fell L, Chad-Friedman E, Park ER, Kuhlthau KA.	Glob Adv Health Med	2021
Antiepileptic Stiripentol May Influence Bones	Matuszewska, A; Nowak, B; Nikodem, A; Merwid-Lad, A; Wiatrak, B; Tomkalski, T; Jedrzejuk, D; Szelag, E; Sozanski, T; Danielewski, M; Jawien, P; Ceremuga, I; Szandruk-Bender, M; Bolanowski, M; Filipiak, J; Szelag, A	INTERNATIONAL JOURNAL OF MOLECULAR SCIENCES	2021
Autism-Associated Vigilin Depletion Impairs DNA Damage Repair	Banday S, Pandita RK, Mushtaq A, Bacolla A, Mir US, Singh DK, Jan S, Bhat KP, Hunt CR, Rao G, Charaka VK, Tainer JA, Pandita TK, Altaf M.	Mol Cell Biol	2021
Bromodomain-containing protein 7 contributes to myocardial infarction-induced myocardial injury through activating Wnt/beta-catenin signaling	Chi, XS; Shan, L; Hu, Y; Zhang, YZ; Mao, YJ; Wang, XM	ANNALS OF PALLIATIVE MEDICINE	2021
Clinical phenotypes and molecular findings in ten Chinese patients with Kleefstra Syndrome Type 1 due to EHMT1 defects	Huang Q., Xiong H., Tao Z., Yue F., Xiao N.	European Journal of Medical Genetics	2021
Comorbid mental disorders during long-term course in a nationwide cohort of patients with anorexia nervosa	Steinhausen, HC; Villumsen, MD; Horder, K; Winkler, LAD; Bilenberg, N; Stoving, RK	INTERNATIONAL JOURNAL OF EATING DISORDERS	2021
Comparison of Language and Memory Lateralization by Functional MRI and Wada Test in Epilepsy	Htet NN, Pizarro R, Nair VA, Chu DY, Meier T, Tunnell E, Rutecki P, Hermann B, Meyerand EM, Prabhakaran V.	Front Neurol Neurosci Res	2021
Contribution of multiple inherited variants to autism spectrum disorder (ASD) in a family with 3 affected siblings	Dhaliwal J., Qiao Y., Calli K., Martell S., Race S., Chijiwa C., Glodjo A., Jones S., Rajcan-Separovic E., Scherer S.W., Lewis S.	Genes	2021
Deleting Mecp2 from the cerebellum rather than its neuronal subtypes causes a delay in motor learning in mice	Achilly, NP; He, LJ; Kim, OA; Ohmae, S; Wojaczynski, GJ; Lin, T; Sillitoe, RV; Medina, JF; Zoghbi, HY	ELIFE	2021
Dna methylation, mechanisms of FMR1 inactivation and therapeutic perspectives for fragile X syndrome	Nobile V., Pucci C., Chiurazzi P., Neri G., Tabolacci E.	Biomolecules	2021
Effectiveness of risk minimisation measures for valproate: A cross-sectional survey among physicians in Europe	Toussi, M; Isabelle, B; Tcherny-Lessenot, S; de Voogd, H; Dimos, V; Kaplan, S	PHARMACOEPIDEMIOLOGY AND DRUG SAFETY	2021
Effectiveness of risk minimisation measures for valproate: A drug utilisation study in Europe	Toussi, M; Shlaen, M; Coste, F; de Voogd, H; Dimos, V; Kaplan, S	PHARMACOEPIDEMIOLOGY AND DRUG SAFETY	2021
Epilepsy diagnosis based on one unprovoked seizure and >= 60% risk. A systematic review of the etiologies	Lopez, SV; Ramos-Jimenez, C; Reyes, LAD; Ruiz, AKG; Arriola, LAB; Olivares, JMM; Galindo, EGA; Pedroza, IFP; San-Juan, D	EPILEPSY & BEHAVIOR	2021
Flexible, high-resolution thin-film electrodes for human and animal neural research	Chiang CH, Wang C, Barth K, Rahimpour S, Trumpis M, Duraivel S, Rachinskiy I, Dubey A, Wingel KE, Wong M, Witham NS, Odell T, Woods V, Bent B, Doyle W, Friedman D, Bihler E, Reiche CF, Southwell DG, Haglund MM, Friedman AH, Lad SP, Devore S, Devinsky O, Solzbacher F, Pesaran B, Cogan G, Viventi J.	J Neural Eng	2021
Hemopressin as a breakthrough for the cannabinoid field	Heimann, AS; Dale, CS; Guimaraes, FS; Reis, RAM; Navon, A; Shmuelov, MA; Rioli, V; Gomes, I; Devi, LL; Ferro, ES	NEUROPHARMACOLOGY	2021
Histone lysine methyltransferase SETDB1 as a novel target for central nervous system diseases	Markouli M, Strepkos D, Chlamydas S, Piperi C.	Prog Neurobiol	2021
How does protein nutrition affect the epigenetic changes in pig? A review	Marín‐garcía P.J., Llobat L.	Animals	2021
Inner nuclear protein matrin-3 coordinates hematopoietic cell transcription and differentiation by stabilizing chromatin architecture.	Cha H.J. Uyan O. Dekker J. Orkin S.H.	Blood. Conference: 63rd American Society of Hematology Annual Meeting and Exposition, ASH 2021. Atlanta, GA United States. 138(SUPPL 1) (pp 285), 2021. Date of Publication: November 2021.	2021
Inner Nuclear Protein Matrin-3 Coordinates Hematopoietic Cell Transcription and Differentiation By Stabilizing Chromatin Architecture.	Cha H.J. Uyan O. Dekker J. Orkin S.H.	Blood. Conference: 63rd ASH Annual Meeting. Atlanta United States. 138(Supplement 1) (pp 285), 2021. Date of Publication: 23 Nov 2021.	2021
Inpatient mortality and healthcare resource utilization of nontraumatic intracerebral hemorrhage complications in the US	Park C, Charalambous LT, Yang Z, Adil SM, Hodges SE, Lee HJ, Verbick LZ, McCabe AR, Lad SP.	J Neurosurg	2021
Iron deficiency in pregnancy: Influence on sleep, behavior, and molecular markers of adult male offspring	Franco, B; Mota, DS; Daubian-Nose, P; Rodrigues, ND; Simino, LAD; de Fante, T; Bezerra, RMN; Gobatto, FDM; Manconi, M; Torsoni, AS; Esteves, AM	JOURNAL OF NEUROSCIENCE RESEARCH	2021
Long-term stiripentol administration, an anticonvulsant drug, does not impair sperm parameters in rats	Matuszewska, A; Nowak, B; Szelag, A; Merwid-Lad, A; Partyka, A; Tomkalski, T; Podhorska-Okolow, M; Piotrowska, A; Kwiatkowska, J; Nizanski, W	ANDROLOGIA	2021
Losing DNA methylation at repetitive elements and breaking bad	Pappalardo XG, Barra V.	Epigenetics Chromatin	2021
Mapping routine measles vaccination in low- and middle-income countries	Sbarra, AN; Rolfe, S; Nguyen, JQ; Earl, L; Galles, NC; Marks, A; Abbas, KM; Abbasi-Kangevari, M; Abbastabar, H; Abd-Allah, F; Abdelalim, A; Abdollahi, M; Abegaz, KH; Abiy, HAA; Abolhassani, H; Abreu, LG; Abrigo, MRM; Abushouk, AI; Accrombessi, MMK; Adabi, M; Adebayo, OM; Adekanmbi, V; Adetokunboh, OO; Adham, D; Afarideh, M; Aghaali, M; Ahmad, T; Ahmadi, R; Ahmadi, K; Ahmed, MB; Alanezi, FM; Alanz…	NATURE	2021
Neuron type-specific increase in lamin B1 contributes to nuclear dysfunction in Huntington's disease	Alcala-Vida, R; Garcia-Forn, M; Castany-Pladevall, C; Creus-Muncunill, J; Ito, Y; Blanco, E; Golbano, A; Crespi-Vazquez, K; Parry, A; Slater, G; Samarajiwa, S; Peiro, S; Di Croce, L; Narita, M; Perez-Navarro, E	EMBO MOLECULAR MEDICINE	2021
NRF1 association with AUTS2-Polycomb mediates specific gene activation in the brain	Liu S, Aldinger KA, Cheng CV, Kiyama T, Dave M, McNamara HK, Zhao W, Stafford JM, Descostes N, Lee P, Caraffi SG, Ivanovski I, Errichiello E, Zweier C, Zuffardi O, Schneider M, Papavasiliou AS, Perry MS, Humberson J, Cho MT, Weber A, Swale A, Badea TC, Mao CA, Garavelli L, Dobyns WB, Reinberg D.	Mol Cell	2021
PTPRD as a candidate druggable target for therapies for restless legs syndrome?	Morais, MA; Franco, B; Holanda, ASS; Simino, LAD; Manconi, M; Torsoni, A; Esteves, AM	JOURNAL OF SLEEP RESEARCH	2021
PURA-Related Developmental and Epileptic Encephalopathy: Phenotypic and Genotypic Spectrum	Johannesen KM, Gardella E, Gjerulfsen CE, Bayat A, Rouhl RPW, Reijnders M, Whalen S, Keren B, Buratti J, Courtin T, Wierenga KJ, Isidor B, Piton A, Faivre L, Garde A, Moutton S, Tran-Mau-Them F, Denommé-Pichon AS, Coubes C, Larson A, Esser MJ, Appendino JP, Al-Hertani W, Gamboni B, Mampel A, Mayorga L, Orsini A, Bonuccelli A, Suppiej A, Van-Gils J, Vogt J, Damioli S, Giordano L, Moortgat S, Wirre…	Neurol Genet	2021
Regulation of Dendritic Synaptic Morphology and Transcription by the SRF Cofactor MKL/MRTF	Tabuchi A, Ihara D.	Front Mol Neurosci	2021
Role of dna methyl-cpg-binding protein mecp2 in rett syndrome pathobiology and mechanism of disease	Pejhan S., Rastegar M.	Biomolecules	2021
SPADIS: An Algorithm for Selecting Predictive and Diverse SNPs in GWAS	Yilmaz, S; Tastan, O; Cicek, AE	IEEE-ACM TRANSACTIONS ON COMPUTATIONAL BIOLOGY AND BIOINFORMATICS	2021
The chromatin remodeler CHD8 governs hematopoietic stem/progenitor survival by regulating ATM-mediated P53 protein stability	Tu Z., Wang C., Davis A.K., Hu M., Zhao C., Xin M., Lu Q.R., Zheng Y.	Blood	2021
The interaction of fine motor, gesture, and structural language skills: The case of autism spectrum disorder	Taverna EC, Huedo-Medina TB, Fein DA, Eigsti IM.	Res Autism Spectr Disord	2021
The macro and micro of chromosome conformation capture.	Goel V.Y. Hansen A.S.	Wiley Interdisciplinary Reviews: Developmental Biology. 10(6) (no pagination), 2021. Article Number: e395. Date of Publication: November/December 2021.	2021
Acute liver failure in a male patient with NGLY1-congenital disorder of deglycosylation	Rios-Flores I.M., Bonal-Pérez M.Á., Castellanos-González A., Velez-Gómez E., Bertoli-Avella A.M., Bobadilla-Morales L., Peña-Padilla C., Appendini-Andrade V., Corona-Rivera A., Romero-Valenzuela I., Corona-Rivera J.R.	European Journal of Medical Genetics	2020
Advances in Nutritional Epigenetics—A Fresh Perspective for an Old Idea. Lessons Learned, Limitations, and Future Directions	Sedley L.	Epigenetics Insights	2020
An Exploration of Health Behaviors in a Mind-Body Resilience Intervention for Parents of Children with Developmental Disabilities	Millstein RA, Lindly OJ, Luberto CM, Perez GK, Schwartz GN, Kuhlthau K, Park ER.	J Dev Behav Pediatr	2020
Anti-pseudo-allergic capacity of alkaloids screened from: Uncaria rhynchophylla	Xie Y., Wei D., Hu T., Hou Y., Lin Y., He H., Wang C.	New Journal of Chemistry	2020
Clinical features, prognostic factors, and antibody effects in anti-mGluR1 encephalitis	Spatola M, Petit Pedrol M, Maudes E, Simabukuro M, Muñiz-Castrillo S, Pinto AL, Wandinger KP, Spiegler J, Schramm P, Dutra LA, Iorio R, Kornblum C, Bien CG, Höftberger R, Leypoldt F, Titulaer MJ, Sillevis Smitt P, Honnorat J, Rosenfeld MR, Graus F, Dalmau J.	Neurology	2020
Comprehensive histochemical profiles of histone modification in male germline cells during meiosis and spermiogenesis: Comparison of young and aged testes in mice	Tatehana, M; Kimura, R; Mochizuki, K; Ineda, H; Osumi, N	PLOS ONE	2020
Coolpup.py: versatile pile-up analysis of Hi-C data	Flyamer, IM; Illingworth, RS; Bickmore, WA	BIOINFORMATICS	2020
Differential Atrophy in the Hippocampal Subfield Volumes in Four Types of Mild Dementia	Huang, L; Chen, KL; Hu, XC; Guo, QH	FRONTIERS IN NEUROSCIENCE	2020
Distinct Pathogenic Genes Causing Intellectual Disability and Autism Exhibit a Common Neuronal Network Hyperactivity Phenotype	Frega, M; Selten, M; Mossink, B; Keller, JM; Linda, K; Moerschen, R; Qu, JQ; Koerner, P; Jansen, S; Oudakker, A; Kleefstra, T; van Bokhoven, H; Zhou, HQ; Schubert, D; Kasri, NN	CELL REPORTS	2020
Diversity of molecular targets and signaling pathways for CBD	de Almeida, DL; Devi, LA	PHARMACOLOGY RESEARCH & PERSPECTIVES	2020
EHMT1 regulates Parvalbumin-positive interneuron development and GABAergic input in sensory cortical areas	Negwer, M; Piera, K; Hesen, R; Lutje, L; Aarts, L; Schubert, D; Kasri, NN	BRAIN STRUCTURE & FUNCTION	2020
Fragile X-associated tremor/ataxia syndrome (FXTAS): Pathophysiology and clinical implications	Cabal-Herrera A.M., Tassanakijpanich N., Salcedo-Arellano M.J., Hagerman R.J.	International Journal of Molecular Sciences	2020
GBAF, a small BAF sub-complex with big implications: a systematic review	Innis S.M., Cabot B.	Epigenetics and Chromatin	2020
Genome-protecting compounds as potential geroprotectors	Proshkina E., Shaposhnikov M., Moskalev A.	International Journal of Molecular Sciences	2020
Haploinsufficiency of ATP6V0C possibly underlies 16p13.3 deletions that cause microcephaly, seizures, and neurodevelopmental disorder	Tinker RJ, Burghel GJ, Garg S, Steggall M, Cuvertino S, Banka S.	Am J Med Genet A	2020
Health care resource utilization and treatment of leptomeningeal carcinomatosis in the United States	Adil SM, Hodges SE, Edwards RM, Charalambous LT, Yang Z, Kiyani M, Musick A, Parente BA, Lee HJ, Peters KB, Fecci PE, Lad SP.	Neurooncol Pract	2020
Incidental diagnosis of leukocyte adhesion deficiency type II following ABO typing	Cooper N., Li Y.-T., Möller A., Schulz-Weidner N., Sachs U.J., Wagner F., Hackstein H., Wienzek-Lischka S., Grüneberg M., Wild M.K., Bein G., Marquardt T.	Clinical Immunology	2020
Mapping Alzheimer's Disease Variants to Their Target Genes Using Computational Analysis of Chromatin Configuration	Matoba, N; Quiroga, IY; Phanstiel, DH; Won, H	JOVE-JOURNAL OF VISUALIZED EXPERIMENTS	2020
Mapping local patterns of childhood overweight and wasting in low- and middle-income countries between 2000 and 2017	Kinyoki, DK; Ross, JM; Lazzar-Atwood, A; Munro, SB; Schaeffer, LE; Bhattacharjee, NV; Collison, ML; Cork, MA; Cormier, N; Weaver, ND; Deshpande, A; Dharmaratne, SD; Earl, L; Henry, NJ; Hollerich, G; Johnson, KB; Kassebaum, NJ; Krohn, KJ; Letourneau, ID; Marczak, LB; Mayala, BK; Mokdad, AH; Mosser, JF; Murray, CJL; Naghavi, M; Osgood-Zimmerman, AE; Pickering, BV; Pigott, DM; Ray, SE; Sbarra, AN; S…	NATURE MEDICINE	2020
Pathogenic POGZ mutation causes impaired cortical development and reversible autism-like phenotypes	Matsumura K., Seiriki K., Okada S., Nagase M., Ayabe S., Yamada I., Furuse T., Shibuya H., Yasuda Y., Yamamori H., Fujimoto M., Nagayasu K., Yamamoto K., Kitagawa K., Miura H., Gotoda-Nishimura N., Igarashi H., Hayashida M., Baba M., Kondo M., Hasebe S., Ueshima K., Kasai A., Ago Y., Hayata-Takano A., Shintani N., Iguchi T., Sato M., Yamaguchi S., Tamura M., Wakana S., Yoshiki A., Watabe A.M., Ok…	Nature Communications	2020
Perceptual inference is impaired in individuals with ASD and intact in individuals who have lost the autism diagnosis	Jaffe-Dax S, Eigsti IM.	Sci Rep	2020
Phenotypic and genotypic description of 44 patients with variants in DLG4 encoding the post-synaptic density protein PSD-95	Seuma, ARP; Boerrigter, M; Mandrile, G; Pelle, A; Giorgio, E; Lindstrand, A; Johansson, M; Kvarnung, M; Everman, D; Bahrambeigi, V; MacKenzie, A; Morton, J; Ruivenkamp, C; Challman, T; Hurst, A; Hoyer, J; Elmslie, F; Dye, T; Isidor, B; Haldeman-Englert, C; Gomez-Andres, D; Schluter, A; de Man, S; Shieh, J; Prada, C; Moutton, S; Denomme-Pichon, A; Motti, S; Bruel, A; Mau-Them, FT; Reiter, S; van R…	EUROPEAN JOURNAL OF HUMAN GENETICS	2020
Pilocarpine-induced seizures associate with modifications of LSD1/CoREST/HDAC1/2 epigenetic complex and repressive chromatin in mice hippocampus	Noches V, Rivera C, González MP, Merello G, Olivares-Costa M, Andrés ME.	Biochem Biophys Rep	2020
Pogz deficiency leads to transcription dysregulation and impaired cerebellar activity underlying autism-like behavior in mice	Suliman-Lavie R, Title B, Cohen Y, Hamada N, Tal M, Tal N, Monderer-Rothkoff G, Gudmundsdottir B, Gudmundsson KO, Keller JR, Huang GJ, Nagata KI, Yarom Y, Shifman S.	Nat Commun	2020
Should we be accepting self-referrals for Autism assessments?	Whitney D., Stansfield A.J.	Advances in Autism	2020
Silencing and transcriptional regulation of endogenous retroviruses: An overview	Geis F.K., Goff S.P.	Viruses	2020
Visualizing the Role of Boundary Elements in Enhancer-Promoter Communication.	Yokoshi M. Segawa K. Fukaya T.	Molecular Cell. 78(2) (pp 224-235.e5), 2020. Date of Publication: 16 April 2020.	2020
9q34.3 microduplications lead to neurodevelopmental disorders through EHMT1 overexpression	Bonati M.T., Castronovo C., Sironi A., Zimbalatti D., Bestetti I., Crippa M., Novelli A., Loddo S., Dentici M.L., Taylor J., Devillard F., Larizza L., Finelli P.	Neurogenetics	2019
Angiocentric astrocytoma in a cat	Rissi D.R., McHale B.J., Armién A.G.	Journal of Veterinary Diagnostic Investigation	2019
Autism spectrum disorder-related syndromes: Modeling with drosophila and rodents	Ueoka I., Pham H.T.N., Matsumoto K., Yamaguchi M.	International Journal of Molecular Sciences	2019
Chromatin folding and nuclear architecture: PRC1 function in 3D	Illingworth, RS	CURRENT OPINION IN GENETICS & DEVELOPMENT	2019
Common CHD8 genomic targets contrast with model-specific transcriptional impacts of CHD8 haploinsufficiency	Wade A.A., Lim K., Catta-Preta R., Nord A.S.	Frontiers in Molecular Neuroscience	2019
Detecting Abnormalities in Resting-State Dynamics: An Unsupervised Learning Approach	Khosla, M; Jamison, K; Kuceyeski, A; Sabuncu, MR	MACHINE LEARNING IN MEDICAL IMAGING (MLMI 2019)	2019
Disentangling chromatin architecture to gain insights into the etiology of brain disorders	Lamonica J.M., Zhou Z.	Current Opinion in Genetics and Development	2019
Disruption of chromatin organisation causes MEF2C gene overexpression in intellectual disability: A case report	Yauy K., Schneider A., Ng B.L., Gaillard J.-B., Sati S., Coubes C., Wells C., Tournaire M., Guignard T., Bouret P., Geneviève D., Puechberty J., Pellestor F., Gatinois V.	BMC Medical Genomics	2019
Does Prenatal Stress Shape Postnatal Resilience? - An Epigenome-Wide Study on Violence and Mental Health in Humans	Serpeloni, F; Radtke, KM; Hecker, T; Sill, J; Vukojevic, V; de Assis, SG; Schauer, M; Elbert, T; Natt, D	FRONTIERS IN GENETICS	2019
Druggable Transcriptional Networks in the Human Neurogenic Epigenome	Higgins GA, Williams AM, Ade AS, Alam HB, Athey BD.	Pharmacol Rev	2019
Early defibrillation – A key for successful outcome of out-of-hospital cardiac arrest treatment [Rana defibrilacija – ključ za uspešan ishod vanhospitalnog lečenja srčanog zastoja]	Nikovic V., Vujacic S., Gajic V., Milenkovic D., Bulajic R., Demic M.	Medicinski Casopis	2019
Epigenetic Delay in the Neurodevelopmental Trajectory of DNA Methylation States in Autism Spectrum Disorders	Corley MJ, Vargas-Maya N, Pang APS, Lum-Jones A, Li D, Khadka V, Sultana R, Blanchard DC, Maunakea AK.	Front Genet	2019
Evidence for a non-canonical JAK/STAT signaling pathway in the synthesis of the brain's major ion channels and neurotransmitter receptors	Hixson KM, Cogswell M, Brooks-Kayal AR, Russek SJ.	BMC Genomics	2019
Findings from an opt-in eye examination service in English special schools. Is vision screening effective for this population?	Donaldson, LA; Karas, M; O'Brien, D; Woodhouse, JM	PLOS ONE	2019
HI-C analysis of genome folding in individual drosophila cells.	Ulianov S.V. Zakharova V.V. Galitsyna A.A. Polovnikov K.E. Khrameeva E.E. Logacheva M.D. Mikhaleva E.A. Vassetzky Y.S. Gavrilov A.A. Shevelev Y.Y. Nechaev S.K. Razin S.V.	Biopolymers and Cell. Conference: 26th Wilhelm Bernhard Workshop on the Cell Nucleus. Dijon France. 35(3) (pp 172), 2019. Date of Publication: 2019.	2019
Hi-C analysis of genome folding in individual Drosophila cells.	Ulianov S.V. Zakha-Rova V.V. Galitsyna A.A. Polovnikov K.E. Khrame-Eva E.E. Logacheva M.D. Mikhaleva E.A. Vassetzky Y.S. Gavrilov A.-S.A. Shevelev Y.Y. Nechaev S.K. Razin S.V.	Biopolymers and Cell. 35(3) (pp 172), 2019. Date of Publication: 2019.	2019
Jointly Discriminative and Generative Recurrent Neural Networks for Learning from fMRI	Dvornek, NC; Li, XX; Zhuang, JT; Duncan, JS	MACHINE LEARNING IN MEDICAL IMAGING (MLMI 2019)	2019
Multi-template Based Auto-Weighted Adaptive Structural Learning for ASD Diagnosis	Huang, FL; Yang, P; Huang, S; Ou-Yang, L; Wang, TF; Lei, BY	MACHINE LEARNING IN MEDICAL IMAGING (MLMI 2019)	2019
Neuronal network dysfunction in a model for Kleefstra syndrome mediated by enhanced NMDAR signaling	Frega, M; Linda, K; Keller, JM; Gumus-Akay, G; Mossink, B; van Rhijn, JR; Negwer, M; Gunnewiek, TK; Foreman, K; Kompier, N; Schoenmaker, C; van den Akker, W; van der Werf, I; Oudakker, A; Zhou, HQ; Kleefstra, T; Schubert, D; van Bokhoven, H; Kasri, NN	NATURE COMMUNICATIONS	2019
Predictors of patient satisfaction and survey participation after spine surgery: a retrospective review of 17,853 consecutive spinal patients from a single academic institution. Part 1: Press Ganey	Hopkins, BS; Patel, MR; Yamaguchi, JT; Cloney, MB; Dahdaleh, NS	JOURNAL OF NEUROSURGERY-SPINE	2019
Predictors of patient satisfaction and survey participation after spine surgery: a retrospective review of 17,853 consecutive spinal patients from a single academic institution. Part 2: HCAHPS	Hopkins, BS; Patel, MR; Yamaguchi, JT; Cloney, MB; Dahdaleh, NS	JOURNAL OF NEUROSURGERY-SPINE	2019
Ribosomal biogenesis as an emerging target of neurodevelopmental pathologies	Hetman M., Slomnicki L.P.	Journal of Neurochemistry	2019
Speech sound training alters auditory processing in rats	Engineer C.T.	Proceedings of the International Congress on Acoustics	2019
Targeted resequencing of 358 candidate genes for autism spectrum disorder in a Chinese cohort reveals diagnostic potential and genotype-phenotype correlations	Zhou, WZ; Zhang, J; Li, ZY; Lin, XJ; Li, JR; Wang, S; Yang, CH; Wu, QX; Ye, AY; Wang, M; Wang, DD; Pu, TZ; Wu, YY; Wei, LP	HUMAN MUTATION	2019
The role of nuclear matrix protein HNRNPU in maintaining the architecture of 3D genome	Zhang, LL; Song, DL; Zhu, BJ; Wang, XD	SEMINARS IN CELL & DEVELOPMENTAL BIOLOGY	2019
Activation of the Medial Prefrontal Cortex Reverses Cognitive and Respiratory Symptoms in a Mouse Model of Rett Syndrome	Howell CJ, Sceniak MP, Lang M, Krakowiecki W, Abouelsoud FE, Lad SU, Yu H, Katz DM.	eNeuro	2018
Brain-on-a chip technologies for investigating neuronal diseases: toward precision medicine applications	Frega, M; Mossink, B; Linda, K; Keller, J; Schubert, D; Kasri, NN	2018 IEEE INTERNATIONAL SYMPOSIUM ON CIRCUITS AND SYSTEMS (ISCAS)	2018
Comprehensive functional genomic resource and integrative model for the human brain	Wang, DF; Liu, S; Warrell, J; Won, H; Shi, X; Navarro, FCP; Clarke, D; Gu, M; Emani, P; Yang, YCT; Xu, M; Gandal, MJ; Lou, S; Zhang, J; Park, JJ; Yan, C; Rhie, SK; Manakongtreecheep, K; Zhou, H; Nathan, A; Peters, M; Mattei, E; Fitzgerald, D; Brunetti, T; Moore, J; Jiang, Y; Girdhar, K; Hoffman, GE; Kalayci, S; Gumus, ZH; Crawford, GE; Roussos, P; Akbarian, S; Jaffe, AE; White, KP; Weng, ZP; Sest…	SCIENCE	2018
Distinctive types of postzygotic single-nucleotide mosaicisms in healthy individuals revealed by genome-wide profiling of multiple organs	Huang, AY; Yang, XX; Wang, S; Zheng, XN; Wu, QX; Ye, AY; Wei, LP	PLOS GENETICS	2018
EHMT1 mosaicism in apparently unaffected parents is associated with autism spectrum disorder and neurocognitive dysfunction	de Boer A, Vermeulen K, Egger JIM, Janzing JGE, de Leeuw N, Veenstra-Knol HE, den Hollander NS, van Bokhoven H, Staal W, Kleefstra T.	Mol Autism	2018
Epigenetics and autism spectrum disorder: A report of an autism case with mutation in H1 linker histone HIST1H1E and literature review	Duffney L.J., Valdez P., Tremblay M.W., Cao X., Montgomery S., McConkie-Rosell A., Jiang Y.-H.	American Journal of Medical Genetics, Part B: Neuropsychiatric Genetics	2018
Glycosphingolipid metabolic reprogramming drives neural differentiation	Russo, D; Della Ragione, F; Rizzo, R; Sugiyama, E; Scalabri, F; Hori, K; Capasso, S; Sticco, L; Fioriniello, S; De Gregorio, R; Granata, I; Guarracino, MR; Maglione, V; Johannes, L; Bellenchi, GC; Hoshino, M; Setou, M; D'Esposito, M; Luini, A; D'Angelo, G	EMBO JOURNAL	2018
Increased H3K9 methylation and impaired expression of Protocadherins are associated with the cognitive dysfunctions of the Kleefstra syndrome	Iacono, G; Dubos, A; Meziane, H; Benevento, M; Habibi, E; Mandoli, A; Riet, F; Selloum, M; Feil, R; Zhou, HQ; Kleefstra, T; Kasri, NN; van Bokhoven, H; Herault, Y; Stunnenberg, HG	NUCLEIC ACIDS RESEARCH	2018
Lamin B1 mapping reveals the existence of dynamic and functional euchromatin lamin B1 domains.	Pascual-Reguant L. Blanco E. Galan S. Le Dily F. Cuartero Y. Serra-Bardenys G. Di Carlo V. Iturbide A. Cebria-Costa J.P. Nonell L. de Herreros A.G. Di Croce L. Marti-Renom M.A. Peiro S.	Nature Communications. 9(1) (no pagination), 2018. Article Number: 3420. Date of Publication: 01 Dec 2018.	2018
Maternal immune activation alters brain microRNA expression in mouse offspring	Sunwoo J.-S., Jeon D., Lee S.-T., Moon J., Yu J.-S., Park D.-K., Bae J.-Y., Lee D.Y., Kim S., Jung K.-H., Park K.-I., Jung K.-Y., Kim M., Lee S.K., Chu K.	Annals of Clinical and Translational Neurology	2018
Modeling Non-Syndromic Autism with Human-Induced Pluripotent Stem Cells	Bury, LAD; Wynshaw-Boris, A	NEUROPSYCHOPHARMACOLOGY	2018
Mutations in ADNP affect expression and subcellular localization of the protein	Cappuyns E, Huyghebaert J, Vandeweyer G, Kooy RF.	Cell Cycle	2018
Pulmonary hypertension in patients with 9q34.3 microdeletion-associated Kleefstra syndrome	Okur V., Nees S., Chung W.K., Krishnan U.	American Journal of Medical Genetics, Part A	2018
Subcellular organization of UBE3A in human cerebral cortex	Burette AC, Judson MC, Li AN, Chang EF, Seeley WW, Philpot BD, Weinberg RJ.	Mol Autism	2018
Targeted Reactivation of FMR1 Transcription in Fragile X Syndrome Embryonic Stem Cells	Haenfler JM, Skariah G, Rodriguez CM, Monteiro da Rocha A, Parent JM, Smith GD, Todd PK.	Front Mol Neurosci	2018
A Polymer Physics Investigation of the Architecture of the Murine Orthologue of the 7q11.23 Human Locus	Chiariello AM, Esposito A, Annunziatella C, Bianco S, Fiorillo L, Prisco A, Nicodemi M.	Front Neurosci	2017
Cardiovascular risk of levetiracetam overdose for bonsai addiction: Arrhythmia and myocardial infarction	Algin A., Aydin I., Poyraz M.K., Taşolar M.H.	Biomedical Research (India)	2017
Case Report of the Patient with Acute Myocardial Infarction: "from Flatline to Stent Implantation"	Petrović D., Ilić M.D., Ilić B., Stojanović S., Stojanović M., Simonović D.	Acta Facultatis Medicae Naissensis	2017
Complex phenotype linked to a mutation in exon 11 of the lamin A/C gene: Hypertrophic cardiomyopathy, atrioventricular block, severe dyslipidemia and diabetes [Fenótipo complexo associado a uma mutação no exão 11 do gene da lâmina A/C: miocardiopatia hipertrófica, bloqueio auriculoventricular, dislipidemia grave e diabetes mellitus]	Francisco A.R.G., Santos Gonçalves I., Veiga F., Mendes Pedro M., Pinto F.J., Brito D.	Revista Portuguesa de Cardiologia	2017
Copy number variants analysis in a cohort of isolated and syndromic developmental delay/intellectual disability reveals novel genomic disorders, position effects and candidate disease genes	Di Gregorio E, Riberi E, Belligni EF, Biamino E, Spielmann M, Ala U, Calcia A, Bagnasco I, Carli D, Gai G, Giordano M, Guala A, Keller R, Mandrile G, Arduino C, Maffè A, Naretto VG, Sirchia F, Sorasio L, Ungari S, Zonta A, Zacchetti G, Talarico F, Pappi P, Cavalieri S, Giorgio E, Mancini C, Ferrero M, Brussino A, Savin E, Gandione M, Pelle A, Giachino DF, De Marchi M, Restagno G, Provero P, Ciril…	Clin Genet	2017
EHMT1/GLP; Biochemical Function and Association with Brain Disorders	Adam, MA; Isles, AR	EPIGENOMES	2017
Feline leukocyte adhesion (CD18) deficiency caused by a deletion in the integrin β2 (ITGB2) gene	Bauer T.R., Jr., Pratt S.M., Palena C.M., Raj K., Giger U.	Veterinary Clinical Pathology	2017
Functional convergence of histone methyltransferases EHMT1 and KMT2C involved in intellectual disability and autism spectrum disorder	Koemans TS, Kleefstra T, Chubak MC, Stone MH, Reijnders MRF, de Munnik S, Willemsen MH, Fenckova M, Stumpel CTRM, Bok LA, Sifuentes Saenz M, Byerly KA, Baughn LB, Stegmann APA, Pfundt R, Zhou H, van Bokhoven H, Schenck A, Kramer JM.	PLoS Genet	2017
Genome-Wide Association Study to Find Modifiers for Tetralogy of Fallot in the 22q11.2 Deletion Syndrome Identifies Variants in the GPR98 Locus on 5q14.3	Guo T, Repetto GM, McDonald McGinn DM, Chung JH, Nomaru H, Campbell CL, Blonska A, Bassett AS, Chow EWC, Mlynarski EE, Swillen A, Vermeesch J, Devriendt K, Gothelf D, Carmel M, Michaelovsky E, Schneider M, Eliez S, Antonarakis SE, Coleman K, Tomita-Mitchell A, Mitchell ME, Digilio MC, Dallapiccola B, Marino B, Philip N, Busa T, Kushan-Wells L, Bearden CE, Piotrowicz M, Hawuła W, Roberts AE, Tasso…	Circ Cardiovasc Genet	2017
iRegNet3D: three-dimensional integrated regulatory network for the genomic analysis of coding and non-coding disease mutations	Liang, SQ; Tippens, ND; Zhou, YD; Mort, M; Stenson, PD; Cooper, DN; Yu, HY	GENOME BIOLOGY	2017
Molecular dissection of germline chromothripsis in a developmental context using patient-derived iPS cells	Middelkamp, S; van Heesch, S; Braat, AK; de Ligt, J; van Iterson, M; Simonis, M; van Roosmalen, MJ; Kelder, MJE; Kruisselbrink, E; Hochstenbach, R; Verbeek, NE; Ippel, EF; Adolfs, Y; Pasterkamp, RJ; Kloosterman, WP; Kuijk, EW; Cuppen, E	GENOME MEDICINE	2017
Protein Carbonylation in Brains of Subjects with Selected Neurodegenerative Disorders	Reed T.T., Butterfield D.A.	Protein Carbonylation: Principles, Analysis, and Biological Implications	2017
Reactivation of the FMR1 Gene	Tabolacci E., Chiurazzi P.	Fragile X Syndrome: From Genetics to Targeted Treatment	2017
Reciprocal insulation analysis of Hi-C data shows that TADs represent a functionally but not structurally privileged scale in the hierarchical folding of chromosomes.	Zhan Y. Mariani L. Barozzi I. Schulz E.G. Bluthgen N. Stadler M. Tiana G. Giorgetti L.	Genome Research. 27(3) (pp 479-490), 2017. Date of Publication: March 2017.	2017
Subcellular Organization of UBE3A in Neurons	Burette, AC; Judson, MC; Burette, S; Phend, KD; Philpot, BD; Weinberg, RJ	JOURNAL OF COMPARATIVE NEUROLOGY	2017
The Immune Signaling Adaptor LAT Contributes to the Neuroanatomical Phenotype of 16p11.2 BP2-BP3 CNVs	Loviglio, MN; Arbogast, T; Jonch, AE; Collins, SC; Popadin, K; Bonnet, CS; Giannuzzi, G; Maillard, AM; Jacquemont, S; Yalcin, B; Katsanis, N; Golzio, C; Reymond, A	AMERICAN JOURNAL OF HUMAN GENETICS	2017
TOP2 synergizes with BAF chromatin remodeling for both resolution and formation of facultative heterochromatin	Miller, EL; Hargreaves, DC; Kadoch, C; Chang, CY; Calarco, JP; Hodges, C; Buenrostro, JD; Cui, KR; Greenleaf, WJ; Zhao, KJ; Crabtree, GR	NATURE STRUCTURAL & MOLECULAR BIOLOGY	2017
Wellens syndrome in HIV-infected patients: Two case reports	Tan B., Morales-Mangual C., Zhao D., Khan A., Chadow H.	Medicine (United States)	2017
A structured assessment of motor function and behavior in patients with Kleefstra syndrome	Schmidt S, Nag HE, Hunn BS, Houge G, Hoxmark LB.	Eur J Med Genet	2016
Building a Terminal: Mechanisms of Presynaptic Development in the CNS	Bury, LAD; Sabo, SL	NEUROSCIENTIST	2016
Chromosomal microarray analysis as the first-tier test for the identification of pathogenic copy number variants in chromosome 9 pericentric regions and its challenge	Wang, JC; Boyar, FZ	MOLECULAR CYTOGENETICS	2016
Chromosome conformation elucidates regulatory relationships in developing human brain	Won, HJ; de la Torre-Ubieta, L; Stein, JL; Parikshak, NN; Huang, J; Opland, CK; Gandal, MJ; Sutton, GJ; Hormozdiari, F; Lu, DN; Lee, C; Eskin, E; Voineagu, I; Ernst, J; Geschwind, DH	NATURE	2016
Disruption of POGZ Is Associated with Intellectual Disability and Autism Spectrum Disorders	Stessman H.A.F., Willemsen M.H., Fenckova M., Penn O., Hoischen A., Xiong B., Wang T., Hoekzema K., Vives L., Vogel I., Brunner H.G., Van Der Burgt I., Ockeloen C.W., Schuurs-Hoeijmakers J.H., Klein Wassink-Ruiter J.S., Stumpel C., Stevens S.J.C., Vles H.S., Marcelis C.M., Van Bokhoven H., Cantagrel V., Colleaux L., Nicouleau M., Lyonnet S., Bernier R.A., Gerdts J., Coe B.P., Romano C., Alberti A…	American Journal of Human Genetics	2016
Euchromatin histone methyltransferase 1 regulates cortical neuronal network development	Martens MB, Frega M, Classen J, Epping L, Bijvank E, Benevento M, van Bokhoven H, Tiesinga P, Schubert D, Nadif Kasri N.	Sci Rep	2016
Kleefstra syndrome in Hungarian patients: additional symptoms besides the classic phenotype	Hadzsiev K, Komlosi K, Czako M, Duga B, Szalai R, Szabo A, Postyeni E, Szabo T, Kosztolanyi G, Melegh B.	Mol Cytogenet	2016
Kleefstra-variant syndrome with heterozygous mutations in EHMT1 and KCNQ2 genes: a case report	Marchese G., Rizzo F., Guacci A., Weisz A., Coppola G.	Neurological Sciences	2016
Molecular dissection of the valproic acid effects on glioma cells	Hoja S., Schulze M., Rehli M., Proescholdt M., Herold-Mende C., Hau P., Riemenschneider M.J.	Oncotarget	2016
Molecular dynamics of histone H1	Flanagan T.W., Brown D.T.	Biochimica et Biophysica Acta - Gene Regulatory Mechanisms	2016
Morphometric Analysis of Recognized Genes for Autism Spectrum Disorders and Obesity in Relationship to the Distribution of Protein-Coding Genes on Human Chromosomes	McGuire AB, Rafi SK, Manzardo AM, Butler MG.	Int J Mol Sci	2016
Testing the Reliability of BOLD-fMRI Motor Mapping in Patients with Cerebral Arteriovenous Malformations by Electric Cortical Stimulation and Surgery Outcomes	Wang L.J., Lin F.X., Zhao B., Wu J., Cao Y., Wang S.	World Neurosurgery	2016
The cytoskeleton as a drug target for neuroprotection: The case of the autism-mutated ADNP	Gozes I.	Biological Chemistry	2016
Where Environment Meets Cognition: A Focus on Two Developmental Intellectual Disability Disorders	Toma I.D., Gil L.M., Ossowski S., Dierssen M.	Neural Plasticity	2016
Zfrp8 forms a complex with fragile-X mental retardation protein and regulates its localization and function	Tan W, Schauder C, Naryshkina T, Minakhina S, Steward R.	Dev Biol	2016
A case of autism spectrum disorder arising from a de novo missense mutation in POGZ	Fukai R., Hiraki Y., Yofune H., Tsurusaki Y., Nakashima M., Saitsu H., Tanaka F., Miyake N., Matsumoto N.	Journal of Human Genetics	2015
ATRX promotes gene expression by facilitating transcriptional elongation through guanine-rich coding regions	Levy MA, Kernohan KD, Jiang Y, Bérubé NG.	Hum Mol Genet	2015
CCM2-CCM3 interaction stabilizes their protein expression and permits endothelial network formation	Draheim K.M., Li X., Zhang R., Fisher O.S., Villari G., Boggon T.J., Calderwood D.A.	Journal of Cell Biology	2015
Defects of mutant DNMT1 are linked to a spectrum of neurological disorders	Baets J, Duan X, Wu Y, Smith G, Seeley WW, Mademan I, McGrath NM, Beadell NC, Khoury J, Botuyan MV, Mer G, Worrell GA, Hojo K, DeLeon J, Laura M, Liu YT, Senderek J, Weis J, Van den Bergh P, Merrill SL, Reilly MM, Houlden H, Grossman M, Scherer SS, De Jonghe P, Dyck PJ, Klein CJ.	Brain	2015
Pancreatic response to gold nanoparticles includes decrease of oxidative stress and inflammation in autistic diabetic model	Selim ME, Abd-Elhakim YM, Al-Ayadhi LY.	Cell Physiol Biochem	2015
Presynaptic NMDA receptors - dynamics and distribution in developing axons in vitro and in vivo	Gill, I; Droubi, S; Giovedi, S; Fedder, KN; Bury, LAD; Bosco, F; Sceniak, MP; Benfenati, F; Sabo, SL	JOURNAL OF CELL SCIENCE	2015
Role of the Clustered Protocadherins in Promoting Neuronal Diversity and Function	Yagi T.	Neural Surface Antigens: From Basic Biology Towards Biomedical Applications	2015
Sudden death of a child from myocardial infarction due to arteritis of the left coronary trunk	Takahashi S, Takada A, Saito K, Hara M, Yoneyama K, Nakanishi H, Takahashi K, Moriya T, Funayama M.	Leg Med (Tokyo)	2015
A 15 Mb large paracentric chromosome 21 inversion identified in Czech population through a pair of flanking duplications	Drabova J., Trkova M., Hancarova M., Novotna D., Hejtmankova M., Havlovicova M., Sedlacek Z.	Molecular Cytogenetics	2014
A Novel Mutation in Leukocyte Adhesion Deficiency Type II/CDGIIc	Cagdas D., Yılmaz M., Kandemir N., Tezcan İ., Etzioni A., Sanal Ö.	Journal of Clinical Immunology	2014
ACOUSTIC ANALYSIS OF ORAL PRODUCTIONS OF INFANTS LATER DIAGNOSED WITH AUTISM AND THEIR MOTHER	Brisson, J; Martel, K; Serres, J; Sirois, S; Adrien, JL	INFANT MENTAL HEALTH JOURNAL	2014
DNA-damage foci to detect and characterize DNA repair alterations in children treated for pediatric malignancies	Schuler N., Palm J., Kaiser M., Betten D., Furtwängler R., Rübe C., Graf N., Rübe C.E.	PLoS ONE	2014
Dynamic mechanisms of neuroligin-dependent presynaptic terminal assembly in living cortical neurons	Bury, LAD; Sabo, SL	NEURAL DEVELOPMENT	2014
Etiologies underlying sex differences in Autism Spectrum Disorders	Schaafsma SM, Pfaff DW.	Front Neuroendocrinol	2014
Exon resequencing of H3K9 methyltransferase complex genes, EHMT1, EHTM2 and WIZ, in Japanese autism subjects	Balan S, Iwayama Y, Maekawa M, Toyota T, Ohnishi T, Toyoshima M, Shimamoto C, Esaki K, Yamada K, Iwata Y, Suzuki K, Ide M, Ota M, Fukuchi S, Tsujii M, Mori N, Shinkai Y, Yoshikawa T.	Mol Autism	2014
HDAC4: Mechanism of regulation and biological functions	Wang Z., Qin G., Zhao T.C.	Epigenomics	2014
Statistical analysis of twenty years (1993 to 2012) of data from mainland China's first intervention center for children with autism spectrum disorder	Zhou, WZ; Ye, AY; Sun, ZK; Tian, HH; Pu, TZ; Wu, YY; Wang, DD; Zhao, MZ; Lu, SJ; Yang, CH; Wei, LP	MOLECULAR AUTISM	2014
Active DNA demethylation in post-mitotic neurons: A reason for optimism	Gavin D.P., Chase K.A., Sharma R.P.	Neuropharmacology	2013
An Effective Procedure for Reducing EOG and EMG Artefacts from EEG Signals	Nguyen, TAD; Tran, DN; Nguyen, TH; Tran, DT; Nguyen, LT	2013 INTERNATIONAL CONFERENCE ON ADVANCED TECHNOLOGIES FOR COMMUNICATIONS (ATC)	2013
Autoimmune, neurological, and venous thromboembolic adverse events after immunisation of adolescent girls with quadrivalent human papillomavirus vaccine in Denmark and Sweden: cohort study	Arnheim-Dahlström L, Pasternak B, Svanström H, Sparén P, Hviid A.	BMJ	2013
Molecular analysis of a deletion hotspot in the NRXN1 region reveals the involvement of short inverted repeats in deletion CNVs	Chen X, Shen Y, Zhang F, Chiang C, Pillalamarri V, Blumenthal I, Talkowski M, Wu BL, Gusella JF.	Am J Hum Genet	2013
Neuronal degeneration is observed in multiple regions outside the hippocampus after lithium pilocarpine-induced status epilepticus in the immature rat	Scholl EA, Dudek FE, Ekstrand JJ.	Neuroscience	2013
Nuclear life of the voltage-gated Cacnb4 subunit and its role in gene transcription regulation	Ronjat M., Kiyonaka S., Barbado M., De Waard M., Mori Y.	Channels	2013
Therapeutics for HIV-1 reactivation from latency	Sgarbanti M., Battistini A.	Current Opinion in Virology	2013
Association between Immunological Diseases and their Similar Clinical Manifestations	Soeiro, AD; de Almeida, MCF; Accorsi, TAD; Spina, GS; Serrano, CV; Tarasoutchi, F	ARQUIVOS BRASILEIROS DE CARDIOLOGIA	2012
Conference Scene: Epigenetic regulation: from mechanism to intervention	Chatterjee A.	Epigenomics	2012
Early infantile epileptic encephalopathy associated with the disrupted gene encoding Slit-Robo Rho GTPase activating protein 2 (SRGAP2)	Saitsu H, Osaka H, Sugiyama S, Kurosawa K, Mizuguchi T, Nishiyama K, Nishimura A, Tsurusaki Y, Doi H, Miyake N, Harada N, Kato M, Matsumoto N.	Am J Med Genet A	2012
Facioscapulohumeral muscular dystrophy (FSHD): An enigma unravelled?	Richards M., Coppée F., Thomas N., Belayew A., Upadhyaya M.	Human Genetics	2012
Incidental aneurysms in temporal lobe epilepsy surgery: report of three cases and a review of the literature	Lad SP, Shannon L, Byrne RW.	Br J Neurosurg	2012
Post-translational modifications: Molecular mechanisms and potential functions of histone demethylases	Kooistra S.M., Helin K.	Nature Reviews Molecular Cell Biology	2012
Annual Drosophila Research Conference, 2011	Call G.B., Verghese S., Puli O.R., Hemmerle D.M., Kango-Singh M., Singh A.	Developmental Dynamics	2011
Complex chromosome rearrangement 46,XY, der(9)t(Y;9)(q12;p23) in a girl with sex reversal and mental retardation	Lee I.-W., Chou Y.-Y., Hsu K.-F., Chou P.-Y., Chen M., Kuo P.-L., Lin S.-J.	Urology	2011
der(4)t(Y;4): Three-generation transmission and sperm meiotic segregation analysis	Vozdova M, Horinova V, Wernerova V, Skalikova R, Rybar R, Prinosilova P, Oracova E, Rubes J.	Am J Med Genet A	2011
Evolving applications of microarray analysis in prenatal diagnosis	Savage M.S., Mourad M.J., Wapner R.J.	Current Opinion in Obstetrics and Gynecology	2011
Hexasomy of the Prader-Willi/Angelman critical region, including the OCA2 gene, in a patient with pigmentary dysplasia: case report	Kraoua L, Chaabouni M, Ewers E, Chelly I, Ouertani I, Ben Jemaa L, Maazoul F, Liehr T, Chaabouni H.	Eur J Med Genet	2011
The prognosis for children of mothers with preeclampsia. Part 2: long-term effects	Martinez, LAD; Pedraza, NDD; Diaz, NCS; Mejia, CCC	ARCHIVOS ARGENTINOS DE PEDIATRIA	2011
Comparative analysis of cis-regulation following stroke and seizures in subspaces of conserved eigensystems	Dabrowski M., Dojer N., Zawadzka M., Mieczkowski J., Kaminska B.	BMC Systems Biology	2010
CRASHing With the Worm: Insights Into L1CAM Functions and Mechanisms	Chen, LH; Zhou, S	DEVELOPMENTAL DYNAMICS	2010
From TADS and SOFTADS to TORDIA and Beyond: What's new in the treatment of adolescent depression?	Yu Z.J., Kratochvil C.J., Weller R.A., Mooreville M., Weller E.B.	Current Psychiatry Reports	2010
How It's Made: The Synapse	Bury, LAD; Sabo, SL	MOLECULAR INTERVENTIONS	2010
Inverted duplication of chromosome 15 (dic15q11) diagnosed by FISH in a patient with neurological problems	Drakaki A., Vassiliou G., Sekerli E., Dimopoulou D., Topalidis A., Koutra A., Iliopoulos D., Voyiatzis N.	Journal of Pediatric Neurology	2010
Leukocyte adhesion deficiency type II: Long-term follow-up and review of the literature	Gazit Y., Mory A., Etzioni A., Frydman M., Scheuerman O., Gershoni-Baruch R., Garty B.-Z.	Journal of Clinical Immunology	2010
Optimizing feature selection to improve medical diagnosis	Fan, YJ; Chaovalitwongse, WA	ANNALS OF OPERATIONS RESEARCH	2010
Phenotypic spectrum of 20 novel patients with molecularly defined supernumerary marker chromosomes 15 and a review of the literature	Kleefstra T, de Leeuw N, Wolf R, Nillesen WM, Schobers G, Mieloo H, Willemsen M, Perrotta CS, Poddighe PJ, Feenstra I, Draaisma J, van Ravenswaaij-Arts CM.	Am J Med Genet A	2010
Reduced exploration, increased anxiety, and altered social behavior: Autistic-like features of euchromatin histone methyltransferase 1 heterozygous knockout mice	Balemans, MCM; Huibers, MMH; Eikelenboom, NWD; Kuipers, AJ; van Summeren, RCJ; Pijpers, MMCA; Tachibana, M; Shinkai, Y; van Bokhoven, H; Van der Zee, CEEM	BEHAVIOURAL BRAIN RESEARCH	2010
Role of histone acetylation in cell physiology and diseases: An update	Khan S.N., Khan A.U.	Clinica Chimica Acta	2010
Severe progressive autism associated with two de novo changes: A 2.6-Mb 2q31.1 deletion and a balanced t(14;21)(q21.1;p11.2) translocation with long-range epigenetic silencing of LRFN5 expression	De Bruijn D.R.H., Van Dijk A.H.A., Pfundt R., Hoischen A., Merkx G.F.M., Gradek G.A., Lybæk H., Stray-Pedersen A., Brunner H.G., Houge G.	Molecular Syndromology	2010
Structural variation in the human genome and its role in disease	Stankiewicz P, Lupski JR.	Annu Rev Med	2010
The 2q23.1 microdeletion syndrome: clinical and behavioural phenotype	van Bon BW, Koolen DA, Brueton L, McMullan D, Lichtenbelt KD, Adès LC, Peters G, Gibson K, Moloney S, Novara F, Pramparo T, Dalla Bernardina B, Zoccante L, Balottin U, Piazza F, Pecile V, Gasparini P, Guerci V, Kets M, Pfundt R, de Brouwer AP, Veltman JA, de Leeuw N, Wilson M, Antony J, Reitano S, Luciano D, Fichera M, Romano C, Brunner HG, Zuffardi O, de Vries BB.	Eur J Hum Genet	2010
The distribution of repressive histone modifications on silenced FMR1 alleles provides clues to the mechanism of gene silencing in fragile X syndrome	Kumari D, Usdin K.	Hum Mol Genet	2010
ANGIOARCHITECTURE AND CLINICAL PRESENTATION OF BRAIN ARTERIOVENOUS MALFORMATIONS	dos Santos, MLT; Demartini, Z; Matos, LAD; Spotti, AR; Tognola, WA; de Sousa, AA; dos Santos, RMT	ARQUIVOS DE NEURO-PSIQUIATRIA	2009
Autism and hypoplastic corpus callosum in a case of monocentric marker chromosome 15	Jovanović-Privrodski JD, Kavecan II, Obrenović MR, Buonadonna LA, Bukvić NM.	Pediatr Neurol	2009
Drug-associated linear IgA disease mimicking toxic epidermal necrolysis	Khan I., Hughes R., Curran S., Marren P.	Clinical and Experimental Dermatology	2009
Epigenetic Regulation in Human Brain-Focus on Histone Lysine Methylation	Akbarian S., Huang H.-S.	Biological Psychiatry	2009
Further clinical and molecular delineation of the 9q subtelomeric deletion syndrome supports a major contribution of EHMT1 haploinsufficiency to the core phenotype	Kleefstra T., Van Zelst-Stams W.A., Nillesen W.M., Cormier-Daire V., Houge G., Foulds N., Van Dooren M., Willemsen M.H., Pfundt R., Turner A., Wilson M., McGaughran J., Rauch A., Zenker M., Adam M.P., Innes M., Davies C., González-Meneses López A., Casalone R., Weber A., Brueton L.A., Delicado Navarro A., Palomares Bralo M., Venselaar H., Stegmann S.P.A., Yntema H.G., Van Bokhoven H., Brunner H.G.	Journal of Medical Genetics	2009
Imprinting regulates mammalian snoRNA-encoding chromatin decondensation and neuronal nucleolar size	Leung K.N., Vallero R.O., Dubose A.J., Resnick J.L., Lasalle J.M.	Human Molecular Genetics	2009
MECP2 isoform-specific vectors with regulated expression for Rett syndrome gene therapy	Rastegar M, Hotta A, Pasceri P, Makarem M, Cheung AY, Elliott S, Park KJ, Adachi M, Jones FS, Clarke ID, Dirks P, Ellis J.	PLoS One	2009
Molecular control of HIV-1 postintegration latency: Implications for the development of new therapeutic strategies	Colin L., Van Lint C.	Retrovirology	2009
The Nuclear DNA Base 5-Hydroxymethylcytosine Is Present in Purkinje Neurons and the Brain	Kriaucionis, S; Heintz, N	SCIENCE	2009
RNAi-mediated gene silencing as a principle of action of venoms and poisons	Pereira T.C., Lopes-Cendes I.	Medical Hypotheses	2008
Effects of tsaoko-anemarrhenae decoction on hippocampal Bcl-2, Bax protein expression in epileptic rat models induced by pentylenetetrazol	Zhang L.-P., Liu T., Wu L., Xia M., Shi X.-L., Yang R.	Journal of Clinical Rehabilitative Tissue Engineering Research	2007
The chromosome 9q subtelomere deletion syndrome	Stewart DR, Kleefstra T.	Am J Med Genet C Semin Med Genet	2007
Variability in the heterochromatin regions of the chromosomes and chromosomal anomalies in children with autism: identification of genetic markers of autistic spectrum disorders	Vorsanova SG, Yurov IY, Demidova IA, Voinova-Ulas VY, Kravets VS, Solov'ev IV, Gorbachevskaya NL, Yurov YB.	Neurosci Behav Physiol	2007
[Variations of heterochromatic chromosomal regions and chromosome abnormalities in children with autism: identification of genetic markers in autistic spectrum disorders]	Vorsanova SG, Iurov IIu, Demidova IA, Voinova-Ulas VIu, Kravets VS, Solov'ev IV, Gorbachevskaia NL, Iurov IuB.	Zh Nevrol Psikhiatr Im S S Korsakova	2006
ARD-353 [4-((2R,5S)-4-(R)-(4-diethylcarbamoylphenyl)(3-hydroxyphenyl)methyl)-2,5-dimethylpiperazin-1-ylmethyl)benzoic acid], a novel nonpeptide delta receptor agonist, reduces myocardial infarct size without central effects	Watson MJ, Holt JD, O'Neill SJ, Wei K, Pendergast W, Gross GJ, Gengo PJ, Chang KJ.	J Pharmacol Exp Ther	2006
Dynamic changes in Histone H3 lysine 9 acetylation localization patterns during neuronal maturation require MeCP2	Thatcher KN, LaSalle JM.	Epigenetics	2006
Influence of Tsaoko-Anemarrhenae Decoction on p53 protein expression in hippocampus of rat models with epilepsia chronically induced by pentylenetetrazol	Zhang L.-P., Fang Z., Wu L., Xia M., Song C.	Chinese Journal of Clinical Rehabilitation	2006
FISH-mapping of telomeric 14q32 deletions: Search for the cause of seizures	Schlade-Bartusiak, K; Costa, T; Summers, AM; Nowaczyk, MJM; Cox, DW	AMERICAN JOURNAL OF MEDICAL GENETICS PART A	2005
Length and sequence heterozygosity differentially affect HRAS1 minisatellite stability during meiosis in yeast	Jauert, PA; Kirkpatrick, DT	GENETICS	2005
New method to detect histone acetylation levels by flow cytometry	Ronzoni S., Faretta M., Ballarini M., Pelicci P., Minucci S.	Cytometry Part A	2005
The large loop repair and mismatch repair pathways of Saccharomyces cerevisiae act on distinct substrates during meiosis	Jensen, LE; Jauert, PA; Kirkpatrick, DT	GENETICS	2005
Multiple subpial transection (MST) without resection: Long-term outcome in patients with medically intractable epilepsy	Byrne, RW; Smith, MC; Kanner, AM; Bergen, DC; Palac, SM; Balabanov, AJ; Rossi, MA; Hoeppner, TJ; Ajiboye, N; Takagi, P; Lad, N; Whisler, WW	EPILEPSIA	2004
The de novo chromosome 16 translocations of two patients with abnormal phenotypes (mental retardation and epilepsy) disrupt the A2BP1 gene	Bhalla K, Phillips HA, Crawford J, McKenzie OLD, Mulley JC, Eyre H, Gardner AE, Kremmidiotis G, Callen DF.	J Hum Genet	2004
The influence of psychopathologic disturbs (anxiety and depression) in children with a partial Roland's epilepsy (EPR) [Incidenza dei disturbi psicopatologici (ansia e depressione) nei bambini con epilessia parziale Rolandica (EPR)]	Terranova G., Campo V., Chifari S., Scro C., Dell'Oglio V., Stranci G.	Bollettino - Lega Italiana contro l'Epilessia	2004
A cytogenetic study in 120 Turkish children with intellectual disability and characteristics of fragile X syndrome	Demirhan O, Taştemir D, Diler RS, Firat S, Avci A.	Yonsei Med J	2003
Acute pharmacologic poisoning (I). Psychotropic and antiarrhythmic drugs [Intoxicaciones medicamentosas (I). Psicofármacos y antiarrítmicos]	Osés I., Burillo-Putze G., Munné P., Nogué S., Pinilloss M.A.	Anales del Sistema Sanitario de Navarra	2003
Human chromosome 7: DNA sequence and biology	Scherer SW, Cheung J, MacDonald JR, Osborne LR, Nakabayashi K, Herbrick JA, Carson AR, Parker-Katiraee L, Skaug J, Khaja R, Zhang J, Hudek AK, Li M, Haddad M, Duggan GE, Fernandez BA, Kanematsu E, Gentles S, Christopoulos CC, Choufani S, Kwasnicka D, Zheng XH, Lai Z, Nusskern D, Zhang Q, Gu Z, Lu F, Zeesman S, Nowaczyk MJ, Teshima I, Chitayat D, Shuman C, Weksberg R, Zackai EH, Grebe TA, Cox SR, …	Science	2003
Mutations in the gene encoding the lamin B receptor produce an altered nuclear morphology in granulocytes (Pelger-Huët anomaly)	Hoffmann K, Dreger CK, Olins AL, Olins DE, Shultz LD, Lucke B, Karl H, Kaps R, Müller D, Vayá A, Aznar J, Ware RE, Sotelo Cruz N, Lindner TH, Herrmann H, Reis A, Sperling K.	Nat Genet	2002
Acute myocardial infarction in a young woman - A case report	Wang Y.-C., Chang S.-K., Chang W.-T.	Acta Cardiologica Sinica	2001
Predictors and correlates of adaptive functioning in children with developmental disorders	Liss M, Harel B, Fein D, Allen D, Dunn M, Feinstein C, Morris R, Waterhouse L, Rapin I.	J Autism Dev Disord	2001
Type A gamma-aminobutyric acid (GABA(A)) receptor subunits and benzodiazepine binding: significance to clinical syndromes and their treatment	Smith, TAD	BRITISH JOURNAL OF BIOMEDICAL SCIENCE	2001
[Effect of tsaoko-anemarrhenae decoction on intracerebral c-fos, c-jun mRNA expression in interrupting pentylentetrazol kindled epileptic rat model]	Zhang L, He J, Zhai S.	Zhongguo Zhong Xi Yi Jie He Za Zhi	2000
Exposure in utero to diazepam produces a permanent ultrastructural alteration in cerebral cortex of mouse	Märquez-Orozco A., Märquez-Orozco M.C., Gazca-Ramlrez M.V., De La Fuente-Juarez G.	Proceedings of the Western Pharmacology Society	1999
Sectorial mutagenesis by transposable elements	Jurka, J; Kapitonov, VV	GENETICA	1999
Repeated exposure to trimethylolpropane phosphate induces central nervous system sensitization and facilitates electrical kindling	Lin J, Cassell J, Ritchie GD, Rossi J 3rd, Nordholm AF.	Physiol Behav	1998
Unusual features in children with inv dup(15) supernumerary marker: a study of genotype-phenotype correlation in Taiwan	Hou JW, Wang TR.	Eur J Pediatr	1998
Quantitative Autoradiography on [(35)S]TBPS Binding Sites of Gamma- Aminobutyric Acid(A) Receptors in Discrete Brain Regions of High- Alcohol-Drinking and Low-Alcohol- Drinking Rats Selectively Bred forHigh- and Low-Alcohol Preference	Hwang BH, Kunkler PE, Lumeng L.	J Biomed Sci	1997
Results of lesional vs. nonlesional frontal lobe epilepsy surgery	Smith, JR; Lee, MR; King, DW; Murro, AM; Park, YD; Lee, GP; Loring, DW; Meador, KJ; Harp, R	STEREOTACTIC AND FUNCTIONAL NEUROSURGERY	1997
Cytoarchitecture of the substantia nigra pars lateralis in the opossum (Didelphis virginiana): a correlated light and electron microscopic study	Ma TP, Hazlett JC.	Anat Rec	1995
DELAYED MATCH-TO-SAMPLE PERFORMANCE IN AUTISTIC-CHILDREN	BARTH, C; FEIN, D; WATERHOUSE, L	DEVELOPMENTAL NEUROPSYCHOLOGY	1995
Epileptic discharges induced by pentylenetetrazol: ultrastructural alterations in identified neurons and glial cells (Helix pomatia)	Schulze-Bonhage A, Wiemann M, Altrup U, Wittkowski W, Speckmann EJ.	Epilepsy Res	1995
Heterochromia iridis: Neuropsychiatric association (Case report)	Adam E., Kora K.	Noropsikiyatri Arsivi	1994
Induction of constitutive heat shock protein 73 mRNA in the dentate gyrus by seizures	Wong ML, Weiss SR, Gold PW, Doi SQ, Banerjee S, Licinio J, Lad R, Post RM, Smith MA.	Brain Res Mol Brain Res	1992
Effects of Vigabatrin (γ‐vinyl GAB A) on Neuro transmission‐Related Amino Acids and on GAB A nd Benzodiazepine Receptor Binding in Rats	Halonen T., Pitkänen A., Saano V., Riekkinen P.J.	Epilepsia	1991
Fos-Like Immunoreactivity Induced by Seizure in Mice Is Specifically Associated With Euchromatin in Neurons	Mugnaini E, Berrebi AS, Morgan JI, Curran T.	Eur J Neurosci	1989
Acute ultrastructural alterations induced by soman and hypoxia in rat hippocampal CA3 pyramidal neurons	Lebeda F.J., Wierwille R.C., VanMeter W.G., Sikora-VanMeter K.C.	NeuroToxicology	1988
Congenital ventricular aneurysm and diverticulum in children	Hamaoka K, Onaka M, Tanaka T, Onouchi Z.	Pediatr Cardiol	1987
Yq deletion with short stature, abnormal male development, and schizoid character disorder	Kosztolanyi G., Trixler M.	Journal of Medical Genetics	1983
Chromosomes and violence	Pitcher D.R.	Practitioner	1982
The effect of the various antidepressants and lithium on corazol induced convulsions in white rats upon single and repeated administration	Antonov L., Zaimov K.	Nevrologija Psikhiatrija i Nevrokhirurgija	1980
Homicide in acute porphyria	Trafford P.A.	Police Surgeon	1978
Partial trisomy 15 and temporal lobe syndrome in a retarded girl without gross malformations	Hongell K, Iivanainen M.	Clin Genet	1978
The toxicity of tricyclic antidepressants	Spiker D.G.	Communications in Psychopharmacology	1978
The Use of Physostigmine as an Antidote in Tricyclic Anti‐depressant Intoxication	Aquilonius S.‐M., Hedstrand U.	Acta Anaesthesiologica Scandinavica	1978
Tricyclic antidepressant plasma levels and adverse effects after overdose	Petit J.M., Spiker D.G., Ruwitch J.F., Ziegler V.E., Weiss A.N., Biggs J.T.	Clinical Pharmacology and Therapeutics	1977
Clinico genetic characteristics of epilepsy in isolates and panmictic population with intrapair interisolate and intraisolate analysis (Russian)	Utin A.V., Vavilcheva A.I.	Genetika	1976
Characteristics and Experiences of Parents of Children with Learning and Attention Disabilities and Autism Spectrum Disorder: A Mixed Methods Study	Chad-Friedman, E; Kuhlthau, KA; Millstein, RA; Perez, GK; Luberto, CM; Traeger, L; Proszynski, J; Park, E	FAMILY JOURNAL	2021
